# Supplementary material for: Prevalence and risk factors of antimicrobial resistance patterns of Staphylococcus spp. and E. coli in rodents and shrews at human-animal interfaces in Chattogram, Bangladesh
Source: PLoS One. 2025 Jul 10;20(7):e0327857. doi: 10.1371/journal.pone.0327857 (PMC12244769; doi:10.1371/journal.pone.0327857)
Supplement: S1 File — Snapshot of the sampled animals’ dataset. (XLSX) [file pone.0327857.s001.xlsx]

## Sheet: data
ID	Taxa	scientific name	Sex	Age	BCS	Staphyllococcus	E.coli	Setting_Sorted
1	Rodent	Mus musculus	Male	Adult	Good	no	yes	Human_dwelling
2	Rodent	Mus musculus	Female	Adult	Poor	no	no	Human_dwelling
3	Rodent	Bandicota bengalensis	Male	Adult	Poor	yes	yes	Market_interface
4	Rodent	Bandicota bengalensis	Male	Adult	Good	yes	yes	Human_dwelling
5	Shrew	Suncus murinu	Female	Adult	Poor	no	no	Market_interface
6	Shrew	Suncus murinu	Female	Adult	Poor	no	no	Market_interface
7	Shrew	Suncus murinu	Female	Adult	Poor	no	no	Market_interface
8	Shrew	Suncus murinu	Female	Adult	Poor	no	no	Market_interface
9	Shrew	Suncus murinu	Female	Adult	Good	no	no	Market_interface
10	Rodent	Bandicota bengalensis	Male	Adult	Good	yes	no	Human_dwelling
11	Rodent	Bandicota bengalensis	Male	Adult	Good	yes	yes	Human_dwelling
12	Rodent	Mus musculus	Male	Adult	Good	yes	yes	Market_interface
13	Rodent	Bandicota bengalensis	Female	Adult	Good	no	no	Human_dwelling
14	Shrew	Suncus murinu	Female	Adult	Good	no	no	Market_interface
15	Shrew	Suncus murinu	Female	Adult	Good	no	no	Market_interface
16	Shrew	Suncus murinu	Female	Adult	Good	no	no	Market_interface
17	Shrew	Suncus murinu	Female	Adult	Poor	no	no	Market_interface
18	Shrew	Suncus murinu	Female	Adult	Poor	no	no	Market_interface
19	Shrew	Suncus murinu	Male	Adult	Poor	yes	yes	Agriculture interface
20	Shrew	Suncus murinu	Male	Adult	Good	no	yes	Market_interface
21	Shrew	Suncus murinu	Male	Adult	Poor	yes	yes	Market_interface
22	Shrew	Suncus murinu	Male	Adult	Good	yes	no	Human_dwelling
23	Shrew	Suncus murinu	Male	Juvenile	Poor	yes	yes	Market_interface
24	Shrew	Suncus murinu	Male	Juvenile	Good	no	yes	Human_dwelling
25	Shrew	Suncus murinu	Male	Adult	Good	yes	yes	Agriculture interface
26	Rodent	Bandicota bengalensis	Male	Adult	Good	yes	yes	Market_interface
27	Rodent	Bandicota bengalensis	Male	Adult	Good	yes	no	Human_dwelling
28	Shrew	Suncus murinu	Female	Adult	Poor	no	no	Market_interface
29	Shrew	Suncus murinu	Male	Adult	Good	yes	no	Human_dwelling
30	Shrew	Suncus murinu	Male	Adult	Good	yes	no	Human_dwelling
31	Shrew	Suncus murinu	Male	Adult	Good	yes	yes	Market_interface
32	Rodent	Bandicota bengalensis	Male	Juvenile	Good	yes	yes	Market_interface
33	Rodent	Bandicota bengalensis	Male	Juvenile	Poor	no	yes	Market_interface
34	Rodent	Mus musculus	Male	Adult	Poor	no	no	Human_dwelling
35	Shrew	Suncus murinu	Male	Adult	Poor	no	no	Market_interface
36	Shrew	Suncus murinu	Male	Adult	Good	no	no	Market_interface
37	Shrew	Suncus murinu	Male	Juvenile	Good	no	no	Human_dwelling
38	Shrew	Suncus murinu	Male	Adult	Good	no	no	Human_dwelling
39	Rodent	Mus musculus	Male	Adult	Poor	yes	yes	Human_dwelling
40	Rodent	Mus musculus	Male	Juvenile	Good	no	yes	Human_dwelling
41	Shrew	Suncus murinu	Male	Juvenile	Good	no	no	Human_dwelling
42	Shrew	Suncus murinu	Male	Juvenile	Good	no	no	Human_dwelling
43	Shrew	Suncus murinu	Male	Adult	Good	no	no	Human_dwelling
44	Rodent	Mus musculus	Male	Adult	Good	yes	no	Human_dwelling
45	Rodent	Mus musculus	Male	Adult	Poor	no	no	Human_dwelling
46	Rodent	Mus musculus	Male	Adult	Good	yes	yes	Human_dwelling
47	Rodent	Bandicota bengalensis	Male	Adult	Poor	yes	yes	Market_interface
48	Rodent	Mus musculus	Male	Adult	Good	yes	yes	Human_dwelling
49	Rodent	Mus musculus	Male	Adult	Good	no	yes	Market_interface
50	Rodent	Mus musculus	Male	Adult	Good	no	no	Human_dwelling
51	Rodent	Mus musculus	Male	Adult	Good	yes	yes	Market_interface
52	Rodent	Mus musculus	Male	Adult	Good	no	no	Human_dwelling
53	Shrew	Suncus murinu	Male	Juvenile	Good	no	no	Human_dwelling
54	Shrew	Suncus murinu	Male	Adult	Good	no	yes	Human_dwelling
55	Shrew	Suncus murinu	Male	Adult	Good	no	no	Human_dwelling
56	Shrew	Suncus murinu	Male	Adult	Good	yes	no	Human_dwelling
57	Shrew	Suncus murinu	Male	Juvenile	Good	no	yes	Market_interface
58	Shrew	Suncus murinu	Male	Adult	Good	no	no	Human_dwelling
59	Shrew	Suncus murinu	Male	Adult	Good	no	no	Human_dwelling
60	Rodent	Mus musculus	Male	Adult	Good	yes	yes	Human_dwelling
61	Shrew	Suncus murinu	Male	Adult	Good	no	yes	Human_dwelling
62	Shrew	Suncus murinu	Male	Juvenile	Good	no	yes	Human_dwelling
63	Rodent	Mus musculus	Male	Adult	Good	yes	no	Human_dwelling
64	Rodent	Mus musculus	Male	Juvenile	Good	no	yes	Human_dwelling
65	Rodent	Mus musculus	Male	Adult	Good	no	yes	Human_dwelling
66	Shrew	Suncus murinu	Male	Adult	Poor	no	yes	Human_dwelling
67	Shrew	Suncus murinu	Male	Adult	Good	no	yes	Human_dwelling
68	Rodent	Mus musculus	Male	Juvenile	Good	no	yes	Human_dwelling
69	Rodent	Mus musculus	Male	Juvenile	Good	no	yes	Market_interface
70	Rodent	Mus musculus	Male	Juvenile	Good	no	yes	Human_dwelling
71	Rodent	Mus musculus	Male	Adult	Poor	yes	yes	Agriculture interface
72	Rodent	Mus musculus	Male	Adult	Good	no	yes	Human_dwelling
73	Rodent	Mus musculus	Male	Adult	Good	no	yes	Human_dwelling
74	Rodent	Mus musculus	Female	Adult	Poor	yes	yes	Market_interface
75	Rodent	Mus musculus	Male	Adult	Good	no	yes	Market_interface
76	Rodent	Mus musculus	Male	Adult	Good	no	yes	Market_interface
77	Shrew	Suncus murinu	Male	Adult	Good	no	yes	Human_dwelling
78	Shrew	Suncus murinu	Male	Adult	Good	no	yes	Human_dwelling
79	Rodent	Mus musculus	Male	Adult	Good	no	yes	Market_interface
80	Shrew	Suncus murinu	Male	Adult	Good	no	yes	Human_dwelling
81	Rodent	Bandicota bengalensis	Male	Adult	Good	no	yes	Human_dwelling
82	Rodent	Bandicota bengalensis	Male	Adult	Good	no	yes	Human_dwelling
83	Shrew	Suncus murinu	Male	Adult	Good	no	yes	Human_dwelling
84	Rodent	Bandicota bengalensis	Female	Adult	Good	yes	no	Agriculture interface
85	Rodent	Bandicota bengalensis	Male	Adult	Good	no	yes	Human_dwelling
86	Shrew	Suncus murinu	Male	Adult	Good	no	no	Human_dwelling
87	Rodent	Bandicota bengalensis	Male	Juvenile	Good	no	no	Human_dwelling
88	Rodent	Bandicota bengalensis	Male	Adult	Poor	no	yes	Human_dwelling
89	Rodent	Bandicota bengalensis	Male	Adult	Good	no	yes	Human_dwelling
90	Rodent	Mus musculus	Male	Adult	Good	no	yes	Agriculture interface
91	Shrew	Suncus murinu	Male	Adult	Good	no	no	Human_dwelling
92	Shrew	Suncus murinu	Male	Adult	Good	no	no	Human_dwelling
93	Rodent	Mus musculus	Male	Adult	Good	no	yes	Agriculture interface
94	Shrew	Suncus murinu	Male	Juvenile	Good	no	no	Human_dwelling
95	Rodent	Bandicota bengalensis	Male	Adult	Good	no	no	Human_dwelling
96	Rodent	Bandicota bengalensis	Male	Adult	Good	no	no	Human_dwelling
97	Rodent	Bandicota bengalensis	Female	Adult	Good	no	yes	Human_dwelling
98	Rodent	Bandicota bengalensis	Female	Adult	Poor	yes	yes	Agriculture interface
99	Shrew	Suncus murinu	Female	Adult	Poor	yes	yes	Market_interface
100	Shrew	Suncus murinu	Male	Adult	Good	no	no	Human_dwelling
101	Rodent	Bandicota bengalensis	Male	Adult	Good	no	no	Human_dwelling
102	Rodent	Bandicota bengalensis	Female	Adult	Good	no	yes	Human_dwelling
103	Rodent	Bandicota bengalensis	Female	Adult	Good	no	yes	Human_dwelling
104	Shrew	Suncus murinu	Male	Adult	Good	no	no	Human_dwelling
105	Shrew	Suncus murinu	Male	Adult	Good	no	no	Human_dwelling
106	Rodent	Bandicota bengalensis	Female	Adult	Good	no	yes	Human_dwelling
107	Rodent	Bandicota bengalensis	Female	Adult	Good	no	yes	Human_dwelling
108	Rodent	Bandicota bengalensis	Female	Adult	Poor	yes	yes	Market_interface
109	Shrew	Suncus murinu	Female	Adult	Good	yes	no	Agriculture interface
110	Shrew	Suncus murinu	Male	Adult	Good	no	no	Human_dwelling
111	Rodent	Bandicota bengalensis	Male	Adult	Good	no	no	Human_dwelling
112	Rodent	Bandicota bengalensis	Male	Adult	Good	no	no	Human_dwelling
113	Rodent	Bandicota bengalensis	Female	Adult	Good	no	no	Human_dwelling
114	Rodent	Bandicota bengalensis	Female	Adult	Good	no	no	Human_dwelling
115	Rodent	Bandicota bengalensis	Female	Adult	Good	no	yes	Human_dwelling
116	Rodent	Bandicota bengalensis	Female	Adult	Good	no	yes	Human_dwelling
117	Rodent	Bandicota bengalensis	Female	Adult	Good	no	yes	Human_dwelling
118	Rodent	Mus musculus	Female	Adult	Good	no	yes	Market_interface
119	Rodent	Bandicota bengalensis	Female	Adult	Good	no	no	Human_dwelling
120	Shrew	Suncus murinu	Female	Adult	Good	no	yes	Human_dwelling
121	Rodent	Bandicota bengalensis	Female	Adult	Good	no	no	Human_dwelling
122	Rodent	Bandicota bengalensis	Female	Adult	Poor	yes	yes	Market_interface
123	Rodent	Bandicota bengalensis	Female	Adult	Good	yes	yes	Agriculture interface
124	Shrew	Suncus murinu	Female	Adult	Good	no	no	Human_dwelling
125	Rodent	Bandicota bengalensis	Female	Adult	Poor	yes	yes	Market_interface
126	Shrew	Suncus murinu	Female	Adult	Good	no	no	Human_dwelling
127	Shrew	Suncus murinu	Female	Adult	Good	no	no	Human_dwelling
128	Shrew	Suncus murinu	Female	Adult	Good	no	no	Human_dwelling
129	Rodent	Bandicota bengalensis	Female	Adult	Poor	yes	yes	Market_interface
130	Rodent	Bandicota bengalensis	Female	Adult	Good	yes	no	Agriculture interface
131	Rodent	Bandicota indica	Female	Adult	Good	no	yes	Human_dwelling
132	Rodent	Bandicota indica	Female	Adult	Good	no	yes	Human_dwelling
133	Rodent	Bandicota bengalensis	Female	Adult	Good	yes	no	Market_interface
134	Shrew	Suncus murinu	Female	Adult	Good	no	yes	Market_interface
135	Shrew	Suncus murinu	Female	Adult	Good	no	yes	Agriculture interface
136	Rodent	Mus musculus	Female	Adult	Good	yes	yes	Agriculture interface
137	Shrew	Suncus murinu	Female	Adult	Good	no	no	Human_dwelling
138	Shrew	Suncus murinu	Female	Adult	Good	no	yes	Agriculture interface
139	Shrew	Suncus murinu	Female	Adult	Good	yes	yes	Market_interface
140	Rodent	Bandicota indica	Female	Adult	Good	no	no	Agriculture interface
141	Rodent	Bandicota bengalensis	Female	Adult	Good	yes	no	Market_interface
142	Rodent	Mus musculus	Female	Adult	Good	no	yes	Human_dwelling
143	Rodent	Mus musculus	Female	Adult	Good	no	yes	Human_dwelling
144	Shrew	Suncus murinu	Female	Adult	Good	no	yes	Market_interface
145	Shrew	Suncus murinu	Female	Adult	Good	yes	no	Market_interface
146	Shrew	Suncus murinu	Female	Adult	Good	no	no	Human_dwelling
147	Shrew	Suncus murinu	Female	Adult	Good	no	yes	Market_interface
148	Shrew	Suncus murinu	Female	Adult	Good	yes	no	Market_interface
149	Shrew	Suncus murinu	Female	Adult	Good	no	yes	Market_interface
150	Rodent	Bandicota indica	Female	Adult	Good	no	yes	Market_interface
151	Shrew	Suncus murinu	Female	Adult	Good	no	yes	Agriculture interface
152	Rodent	Bandicota bengalensis	Female	Adult	Good	no	yes	Market_interface
153	Rodent	Bandicota bengalensis	Female	Adult	Good	yes	no	Market_interface
154	Rodent	Bandicota indica	Female	Adult	Good	no	no	Market_interface
155	Rodent	Bandicota bengalensis	Female	Adult	Good	no	yes	Agriculture interface
156	Rodent	Bandicota indica	Female	Adult	Good	no	no	Market_interface
157	Rodent	Bandicota bengalensis	Female	Adult	Good	no	yes	Market_interface
158	Rodent	Bandicota bengalensis	Female	Adult	Good	no	yes	Market_interface
159	Rodent	Bandicota bengalensis	Female	Adult	Good	no	no	Market_interface
160	Rodent	Bandicota bengalensis	Female	Adult	Good	no	yes	Market_interface
161	Rodent	Bandicota bengalensis	Female	Adult	Good	no	yes	Agriculture interface
162	Rodent	Bandicota bengalensis	Female	Adult	Good	no	no	Market_interface
163	Rodent	Bandicota bengalensis	Female	Adult	Good	no	yes	Market_interface
164	Rodent	Bandicota bengalensis	Female	Adult	Good	no	yes	Market_interface
165	Rodent	Bandicota bengalensis	Female	Adult	Good	yes	yes	Market_interface
166	Rodent	Bandicota bengalensis	Female	Adult	Good	no	yes	Market_interface
167	Rodent	Bandicota bengalensis	Female	Adult	Good	no	yes	Market_interface
168	Rodent	Bandicota bengalensis	Female	Adult	Good	no	yes	Market_interface
169	Rodent	Bandicota bengalensis	Female	Adult	Good	no	no	Agriculture interface
170	Rodent	Bandicota indica	Female	Adult	Good	yes	no	Human_dwelling
171	Rodent	Mus musculus	Female	Adult	Good	yes	yes	Human_dwelling
172	Rodent	Mus musculus	Male	Adult	Good	no	yes	Agriculture interface
173	Shrew	Suncus murinu	Female	Adult	Good	no	no	Human_dwelling
174	Shrew	Suncus murinu	Female	Adult	Good	no	no	Human_dwelling
175	Shrew	Suncus murinu	Female	Adult	Good	no	no	Human_dwelling
176	Shrew	Suncus murinu	Male	Adult	Good	no	yes	Market_interface
177	Rodent	Mus musculus	Female	Juvenile	Good	yes	no	Human_dwelling
178	Rodent	Mus musculus	Female	Adult	Good	no	no	Market_interface
179	Rodent	Bandicota bengalensis	Female	Adult	Good	no	yes	Market_interface
180	Rodent	Bandicota bengalensis	Female	Adult	Good	no	yes	Market_interface
181	Rodent	Bandicota bengalensis	Female	Adult	Good	no	no	Market_interface
182	Shrew	Suncus murinu	Female	Adult	Good	no	no	Human_dwelling
183	Shrew	Suncus murinu	Female	Adult	Good	no	yes	Human_dwelling
184	Shrew	Suncus murinu	Female	Adult	Good	no	yes	Human_dwelling
185	Shrew	Suncus murinu	Female	Juvenile	Poor	yes	yes	Human_dwelling
186	Shrew	Suncus murinu	Female	Adult	Good	no	no	Human_dwelling
187	Rodent	Mus musculus	Female	Adult	Good	no	no	Agriculture interface
188	Rodent	Mus musculus	Male	Adult	Good	no	yes	Human_dwelling
189	Rodent	Mus musculus	Male	Adult	Good	no	yes	Human_dwelling
190	Rodent	Mus musculus	Male	Adult	Good	no	yes	Human_dwelling
191	Rodent	Bandicota indica	Female	Juvenile	Poor	yes	yes	Human_dwelling
192	Rodent	Bandicota indica	Female	Adult	Poor	yes	yes	Human_dwelling
193	Rodent	Bandicota bengalensis	Male	Adult	Good	no	yes	Agriculture interface
194	Rodent	Bandicota bengalensis	Male	Adult	Good	no	yes	Human_dwelling
195	Shrew	Suncus murinu	Female	Adult	Good	yes	yes	Human_dwelling
196	Shrew	Suncus murinu	Female	Adult	Good	no	no	Human_dwelling
197	Shrew	Suncus murinu	Female	Adult	Good	no	no	Human_dwelling
198	Shrew	Suncus murinu	Female	Adult	Good	yes	no	Human_dwelling
199	Shrew	Suncus murinu	Female	Juvenile	Good	no	no	Human_dwelling
200	Shrew	Suncus murinu	Male	Adult	Good	no	yes	Human_dwelling
